# Supplementary material for: Xiaoyaosan Exerts Antidepressant-Like Effect by Regulating Autophagy Involves the Expression of GLUT4 in the Mice Hypothalamic Neurons
Source: Front Pharmacol. 2022 Jun 16;13:873646. doi: 10.3389/fphar.2022.873646 (PMC9243304; doi:10.3389/fphar.2022.873646)
Supplement: Supplementary file 1 [file Table2.XLSX]

## Sheet: Sheet1
第一批	Control		只数	Average daily intake		CUMS		只数	Average daily intake		XYS		只数	Average daily intake		Flex		只数	Average daily intake
19.11.25	23.1	25.8	19	2.57368		33	18.9	19	2.73158		30	26.5	19	2.97368		26.9	30.5	19	3.02105
11.27	25.1	27.3	19	2.75789		25.4	25	17	2.96471		26	20.7	15	3.11333		24.7	27.6	16	3.26875
11.28	44.8	31.7	18	4.25		33.7	38.4	17	4.24118		29.8	36.4	15	4.41333		38.6	38.7	16	4.83125
29	48.1	35.8	18	4.66111		30.4	37	17	3.96471		37.7	37.8	15	5.03333		42.9	38.9	16	5.1125
30	50.6	45.6	18	5.34444	19.5871	36.6	49.1	17	5.04118	18.9433	44.1	42.5	15	5.77333	21.307	51.8	46.7	16	6.15625	22.3898
12.1	55.1	44.2	18	5.51667		35.9	46.6	17	4.85294		48.4	50.8	15	6.61333		46.6	42.5	16	5.56875
2	53.7	45.7	18	5.52222		40.1	45.1	17	5.01176		44.4	48.3	15	6.18		47	48.7	16	5.98125
4	37	29	18	3.66667		40	46.8	17	5.10588		45.8	48	15	6.25333		48.1	37	16	5.31875
5	39.2	27.4	18	3.7		21.2	30.1	17	3.01765		30.1	26.8	15	3.79333		28	36.1	16	4.00625
6	31.4	32.2	18	3.53333	21.9389	26.9	32.6	17	3.5	21.4882	38.8	32.6	15	4.76	27.6	33.4	38.9	16	4.51875	25.3938
7	41.9	41	18	4.60556		35.5	41.5	17	4.52941		47.6	41.4	15	5.93333		45.6	44.2	16	5.6125
8	38.7	33.4	18	4.00556		30	36.8	17	3.92941		39.5	37.1	15	5.10667		41.2	31.7	16	4.55625
9	31.9	23.5	18	3.07778		19.9	29.5	17	2.90588		30.9	24.1	15	3.66667		27.5	26.8	16	3.39375
11	34.2	30.1	18	3.57222		38.1	45.7	17	4.92941		52.2	43.5	15	6.38		49.7	40.7	16	5.65
12	37.6	32.4	18	3.88889	19.15	31.4	38.9	17	4.13529	20.4294	38.1	32.4	15	4.7	25.7867	42.3	36.6	16	4.93125	24.1438
13	42.8	31.3	18	4.11667		27.6	38.3	17	3.87647		39.1	33.1	15	4.81333		41.9	37.1	16	4.9375
14	40.5	33.4	18	4.10556		27.6	36.1	17	3.74706		32.9	33	15	4.39333		34.1	30.1	16	4.0125
15	34.8	31.6	18	3.68889		24.5	23.8	17	2.84118		25.5	16.8	15	2.82		25.4	19.6	16	2.8125
22	42.3	42.3	18	4.7		50.4	31.8	17	4.83529		39.9	31.7	15	4.77333		38.1	31.5	16	4.35
23	44.7	39.9	18	4.7	21.3111	37.3	35.7	17	4.29412	19.5941	36.9	30.7	15	4.50667	21.3067	27.8	26.9	16	3.41875	19.5312
24	48.9	42.4	18	5.07222		37.9	31.7	17	4.09412		38.6	29.7	15	4.55333		30.9	26.3	16	3.575
26	42.1	40.2	18	4.57222		45.9	41	17	5.11176		43.2	41.9	15	5.67333		40.8	35.6	16	4.775
27	42.5	33.1	18	4.2		46.7	37.7	17	4.96471		27.6	38.2	15	4.38667		35.9	32.2	16	4.25625
28	38	32.2	18	3.9		46.4	34.6	17	4.76471		35.3	39.4	15	4.98		41.4	29.5	16	4.43125
29	34.4	30.3	18	3.59444	21.3389	27.1	22.8	17	2.93529	21.8706	24.5	26.5	15	3.4	22.9933	27.2	25.5	16	3.29375	20.3313
30	33.3	27.1	18	3.35556		29.6	28.6	17	3.42353		27.6	30.6	15	3.88		24.5	24.9	16	3.0875
20.1.1	41.8	36.8	18	4.36667		29.8	27.3	17	3.35882		26.8	26.4	15	3.54667		27.6	23.6	16	3.2
3	33.3	25.3	18	3.25556		44.9	43.6	17	5.20588		47.2	40.4	15	5.84		37.9	39.9	16	4.8625
4	44.6	36.2	18	4.48889		40.3	34.4	17	4.39412		39.8	36.2	15	5.06667		34.1	33.7	16	4.2375
5	25.9	28.2	18	3.00556	18.4722	19.6	21.3	17	2.40588	18.7882	22.8	21.2	15	2.93333	21.2667	20.5	23.9	16	2.775	18.1625
6	32.1	28.5	18	3.36667		33.3	30.3	17	3.74118		33.3	32.1	15	4.36		30.1	28.4	16	3.65625
第二批	Control		只数	Average daily intake		Sham					只数	Average daily intake		3-MA					只数	Average daily intake		3-MA+XYS					只数	Average daily intake
27.7	20.7	23	19	3.75789		17.4	21.9	20.7	18.5	21.8	25	4.012		20.8	14.4	19.8	20.1	19.7	24	3.95		17.8	22.9	24.5	17.5	21	25	4.148
26.3	20.3	24		3.71579		13.9	20.7	18.4	17.5	21.9	25	3.696		16.1	11.3	19.1	14.3	15.9	24	3.19583		27.1	20.8	19.8	15.6	18.7	25	4.08
23	20.6	23.9		3.55263		17.9	18	16.5	15.7	19.7	25	3.512		17.4	11.6	16.6	17	15	24	3.23333		18.5	19.5	19.3	18.6	14.7	25	3.624
27.2	23.2	22.4		3.83158		22	19.1	18.4	17.6	21	25	3.924		15	12	17	17	15.3	24	3.17917		19.9	19.6	21.4	19.5	16.5	25	3.876
24.4	19.8	23.6		3.56842		22.1	19.7	16.6	16.2	16.9	25	3.66		16.8	13.1	16.2	18.3	16.9	24	3.3875		18.4	19.4	19.9	19.8	13.9	25	3.656
25.2	21.1	23.1		3.65263		16	18.2	16.6	17.1	14.7	25	3.304		16.2	10.9	16.5	15.2	16.1	24	3.12083		18	20.9	16	20.3	16.6	25	3.672
21.5	18.8	21.9		3.27368		14.5	18.3	15.4	15.4	15.3	24	3.2875		11.6	10.4	15.6	15.3	14.9	24	2.825		15.7	18.9	20	16.9	11.8	25	3.332
29.4	36.1	27.4		4.88947		20.8	21.3	19.7	18	16.4	24	4.00833		17.4	12.5	17.5	17.7	17.8	24	3.45417		20.6	20.7	22.3	24.8	15.3	25	4.148
26	23	24.9		3.88947		23.1	20.8	16.8	17.3	16.4	24	3.93333		18.1	11.5	16.3	20.8	24.9	24	3.81667		21	20.1	22.3	22	15.9	25	4.052
24.5	25.8	40.1		4.75789		32.6	21.5	20.3	17.9	19.6	24	4.6625		17.7	11.4	16.4	21	25.2	24	3.82083		22.3	20	26.4	31.2	17.1	25	4.68
25.9	24.4	29.2		4.18421		32.5	20.7	20	17.4	19.7	24	4.59583		16.4	13.2	16.6	20.7	17.1	24	3.5		24.8	19.9	26.1	23.7	15.5	25	4.4
25.8	20.7	22.8		3.64737		24.2	19.8	17	18.9	18.3	24	4.09167		16.8	12.2	17.6	19.5	17	23	3.61304		18.2	20.3	25	24.2	16.5	25	4.168
25.6	23.4	25		3.89474		29.8	19.3	18	17.8	18.1	24	4.29167		17.6	12.3	16.8	18.8	17.3	23	3.6		22.1	20.6	25.1	22.7	14.9	25	4.216
26.3	23.5	22.5		3.80526		25.7	20.9	18.6	18.2	17.9	24	4.22083		15.8	13.9	16.8	20.7	17.2	23	3.66957		21.5	19.3	24.9	22.8	17	25	4.22
24.7	22.5	23.5		3.72105		27.6	19.2	17.6	17.6	19.3	24	4.22083		16.1	10.4	17.8	17.3	12.7	23	3.23043		24.4	19.3	27.7	23.8	15.3	25	4.42
26.1	23.8	23.2		3.84737		23.7	19.8	18	19	17.3	24	4.075		17.7	12.2	18.4	18.2	13.2	23	3.46522		23.5	21.3	23.7	24.1	15	25	4.304
26	25.2	23.9		3.95263		28.4	18.3	18.3	19	20.4	24	4.35		17.1	12	16.6	17.9	17.3	23	3.51739		20.6	21.6	24.1	22.2	14.9	25	4.136
25.3	24.9	24.8		3.94737		21.4	14.9	19.7	21.2	17.3	24	3.9375		17.9	14.4	17.2	19.9	16.7	23	3.74348		21.8	22	25.8	24	14.6	25	4.328
25.3	23.4	24.2		3.83684		18.4	14.8	16.5	18.5	16.4	24	3.525		16.5	11.3	16.4	18.5	16.2	23	3.43043		18	19.5	23.2	22.7	13	25	3.856
26	23.5	24.6		3.9		19.8	19.5	20.1	18.4	19.2	24	4.04167		17.4	13.1	16.8	19	15.8	23	3.56957		19.1	20.2	21.7	20.5	15.3	25	3.872
