# Supplementary material for: Xiaoyaosan Exerts Antidepressant-Like Effect by Regulating Autophagy Involves the Expression of GLUT4 in the Mice Hypothalamic Neurons
Source: Front Pharmacol. 2022 Jun 16;13:873646. doi: 10.3389/fphar.2022.873646 (PMC9243304; doi:10.3389/fphar.2022.873646)
Supplement: Supplementary file 2 [file DataSheet3.ZIP]

Archive with 28 entries (28 files):
- pictures of WB/2020-08-10 gapdh(Chemiluminescence).jpg
- pictures of WB/2020-08-19 p62(Chemiluminescence).jpg
- pictures of WB/2020-08-19 Rab 10(Chemiluminescence).jpg
- pictures of WB/2020-08-23 p62(Chemiluminescence).jpg
- pictures of WB/2020-08-23 Rab10(Chemiluminescence).jpg
- pictures of WB/2020-08-24 Rab10(Chemiluminescence).jpg
- pictures of WB/2020-08-26 lc3(Chemiluminescence) .jpg
- pictures of WB/2020-08-27 lc3(Chemiluminescence).jpg
- pictures of WB/2020-08-27 Rab8(Chemiluminescence).jpg
- pictures of WB/2020-09-04 Rab8(Chemiluminescence).jpg
- pictures of WB/2020-09-18 lc3 (Chemiluminescence).jpg
- pictures of WB/2020-10-30 Rab10 2(Chemiluminescence).jpg
- pictures of WB/2020-10-31  GAPDH 2(Chemiluminescence).jpg
- pictures of WB/2020-11-03 P62 2(Chemiluminescence).jpg
- pictures of WB/2020-11-03 Rab10 2(Chemiluminescence).jpg
- pictures of WB/2020-11-04 P62 2(Chemiluminescence).jpg
- pictures of WB/2020-11-04 Rab10 2(Chemiluminescence).jpg
- pictures of WB/2020-11-20 Rab8  2(Chemiluminescence).jpg
- pictures of WB/2020-11-20 Rab8 2(Chemiluminescence).jpg
- pictures of WB/2020-11-23 LC3 2(Chemiluminescence).jpg
- pictures of WB/2020-11-25 LC3(Chemiluminescence).jpg
- pictures of WB/2020-12-23 GLUT4  2(Chemiluminescence).jpg
- pictures of WB/2020-12-23 GLUT4 (Chemiluminescence).jpg
- pictures of WB/2020-12-23 GLUT4(Chemiluminescence).jpg
- pictures of WB/2020-12-24 GLUT4 2(Chemiluminescence).jpg
- pictures of WB/2021-01-05 GLUT4 2(Chemiluminescence).jpg
- pictures of WB/2021-01-06 GLUT4 2(Chemiluminescence).jpg
- pictures of WB/2021-01-23 LC3 2(Chemiluminescence).jpg
