# Supplementary material for: Xiaoyaosan Exerts Antidepressant-Like Effect by Regulating Autophagy Involves the Expression of GLUT4 in the Mice Hypothalamic Neurons
Source: Front Pharmacol. 2022 Jun 16;13:873646. doi: 10.3389/fphar.2022.873646 (PMC9243304; doi:10.3389/fphar.2022.873646)
Supplement: Supplementary file 3 [file Table3.XLSX]

## Sheet: Sheet1
第一批	0min	15min	30min	60min	120min		第二批	0min	15min	30min	60min	120min
C	6.2	6.6	5.6	7.3	6.7		C	5.7	9.8	7.3	7.8	6.9
mmol/L	6.7	9.2	9	9	7.4			8.6	10.8	14.7	7.7	5.9
	5.4	10.1	7.6	5.7	6.4			7.6	9.2	6.3	6.3	5
	5.2	8.8	9.5	8.3	6.5			6	10	7.6	5.7	5.2
	6.9	9.7	8.3	7.6	6.8			6.3	11.3	8.1	6.1	4.1
	5.4	9.4	7.9	8.8	6.2			7.6	9.8	6.2	7.8	5.6
	9.1	9.9	9.9	8.7	7.3			7.3	10.7	7.9	8.2	4.7
	7.2	8.7	9.7	7.2	6.3			8.1	11.7	9.7	7.2	8.8
	6.1	7.9	6.2	6.9	5			7.1	9.5	8.2	8.8	5.8
	7.1	9.8	9.3	8.7	6.2			5.1	9.9	8.5	6.8	5.8
								7.1	6.4	6	6.2	8.3
								6.6	11.8	6.1	7.2	8.3
								7.4	10.2	8.6	6.8	7.8
								6.5	9.8	5.9	8.5	4.1
M	9.1	9.9	9.7	10.3	12.8			6.3	10.4	7	7.3	4.8
	8.6	8.4	9.6	11.9	9.1
	8.5	9.1	11.1	13.2	9.2
	9.3	8.9	9.4	8.8	7.1
	6.9	6.8	6.8	7.3	6.1		S	8.8	9.6	7.9	7.3	6.4
	9.6	15.9	9.8	11.8	12.9			7.3	9.1	7.8	5.9	5.6
	7.2	8.3	8.3	9.8	9.1			5.6	12.5	8.5	7.6	5.6																									6.9
	6.8	11.3	5.9	4.2	7.7			6.7	9.7	7	8.3	4.6																									8.4
	6.7	7.7	7.1	7.1	9.8			6.3	10.8	8.9	8.8	5.4																									11.6
	6.7	8	7.8	7.8	8.1			6.2	8.4	8.3	9.4	6.4																									8.2
								7.4	9.3	6.8	8.8	5.8																									5
								6.1	9.6	8.9	7.7	4.8
								5.2	9.2	5.5	7.2	4.5
								5	11.1	7.9	6.8	4.5
X	3.5	6.2	4.4	4.6	4.2			6.2	10.2	8.8	8.4	4.6
	5.1	6.1	5.7	5.9	5.2			7.7	11.2	7.9	6.8	4.5
	7.8	7.6	7.7	6.5	6.3			6.2	10.3	8.9	8.6	5
	5.2	5.6	6.1	6.3	5.4			6.2	11.1	7.7	7.7	5.1
	4.4	7.7	6.4	6.9	6			6.2	10.7	7.1	6.6	4.9
	5.9	6.9	6	6.8	6.9
	6.8	9.4	7.2	7.1	5.7
	7.1	9.1	7.3	3.9	5.9
	7.2	7.4	6.1	6.2	6.4		M	4.9	18.6	12.1	10	5.6
	5.4	9.7	9.1	8.5	8.3			7.4	17.3	12.1	15.2	5.8
								6.9	22	15	10.3	5.5
								7.8	21.3	10.4	14.2	6.9
								6.6	22.4	13.7	9.9	4.4
								6.1	20.7	10.7	10.7	8.6
F	3	5.6	3.5	3.7	3.1			8.3	17.4	9.7	10.2	5.2
	9.1	8.5	7.5	8.1	9			6.2	17.7	9.3	9.7	7.7
	6.4	7.6	6.8	6.8	7.5			7.1	19.1	14.3	9.4	6.2
	7.8	7.3	8.2	7.6	7.6			5.7	25	10	9.7	5.4
	8.3	8.1	8.2	7.7	7.7			6.3	25.1	13.6	10.5	5.7
	7.4	9.3	10.8	9.6	6.6			7.8	21.4	12.7	8.5	5.5
	7.4	12.2	8.9	6.5	8.2			7.2	17.8	11.5	9.2	8.4
	8.4	8.2	9.5	8.6	6.9			7.7	18.8	9.6	12.6	6.9
	5.4	5.9	6.4	6.6	5.1			6.3	19.2	9.9	9.8	7.2
	7.6	8.3	9.6	8.4	7.6
							X	4.8	16.3	10.9	7.7	7.2
								5.4	17.2	10.1	7.9	6.7
								5.9	18.6	6.7	8.4	5.4
								5	15.9	10.2	6.1	4.3
								4.8	16.6	10.9	8.7	8.1
								5.6	17.3	11.6	7.2	4.8
								9	18.9	9.3	7.9	4.9
								4.6	14.8	9.9	8.3	4.8
								6.2	12.9	8.7	6.3	4.8
								9.2	19.4	11.6	8.4	4.7
								6.3	12	8.4	8.6	5.7
								4.9	14.4	14.5	9.1	6.6
								7.2	17.9	9.8	8.9	6.7
								4.7	16.2	11.5	9.2	8.3
								6.5	14.8	10.6	8.7	8.5
