# Supplementary material for: Xiaoyaosan Exerts Antidepressant-Like Effect by Regulating Autophagy Involves the Expression of GLUT4 in the Mice Hypothalamic Neurons
Source: Front Pharmacol. 2022 Jun 16;13:873646. doi: 10.3389/fphar.2022.873646 (PMC9243304; doi:10.3389/fphar.2022.873646)
Supplement: Supplementary file 4 [file DataSheet4.ZIP]

Archive with 2 entries (2 files):
- serum insulin/serum insulin of part 1 experiment.xlsx
- serum insulin/serum insulin of part 2 experiment.xlsx
