# Supplementary material for: Xiaoyaosan Exerts Antidepressant-Like Effect by Regulating Autophagy Involves the Expression of GLUT4 in the Mice Hypothalamic Neurons
Source: Front Pharmacol. 2022 Jun 16;13:873646. doi: 10.3389/fphar.2022.873646 (PMC9243304; doi:10.3389/fphar.2022.873646)
Supplement: Supplementary file 4 [file DataSheet4.ZIP › serum insulin/serum insulin of part 1 experiment.xlsx]

## Sheet: Sheet1
分组 胰岛素	C	M	X	F
nIU/ml	19367.1	14077.7	21422.9	21040.7
	18540.3	11462.5	34886.9	40949.3
	20477.9	12319.6	33818.8	15752.5
	21002	12271.4	29237.8	31215
	24123.9	11199.3	33426	42395
pmol/L = mIU/L×6.965
mol/L	0.134892	0.0980512	0.149211	0.146549
	0.129133	0.0798361	0.242987	0.285212
	0.142629	0.0858059	0.235548	0.109716
	0.146279	0.08547	0.203641	0.217412
	0.168023	0.0780034	0.232812	0.295281
The molecular weight of insulin is 5733, and its molar mass is 5733g/mol
g/L	773.336	562.128	855.426	840.163
	740.321	457.7	1393.05	1635.12
	817.691	491.925	1350.39	629.003
	838.619	490	1167.47	1246.42
	963.277	447.193	1334.71	1692.85
换算
ng/mL	0.773336	0.562128	0.855426	0.840163
	0.740321	0.4577	1.39305	1.63512
	0.817691	0.491925	1.35039	0.629003
	0.838619	0.49	1.16747	1.24642
	0.963277	0.447193	1.33471	1.69285
