# Supplementary material for: Xiaoyaosan Exerts Antidepressant-Like Effect by Regulating Autophagy Involves the Expression of GLUT4 in the Mice Hypothalamic Neurons
Source: Front Pharmacol. 2022 Jun 16;13:873646. doi: 10.3389/fphar.2022.873646 (PMC9243304; doi:10.3389/fphar.2022.873646)
Supplement: Supplementary file 4 [file DataSheet4.ZIP › serum insulin/serum insulin of part 2 experiment.xlsx]

## Sheet: 板 1 - Sheet1
软件版本	3.03.14
实验文件路径:
方案文件路径:
板编号	板 1
日期	2020-11-19
时间	21:39:38
检测仪类型:	Epoch 2
检测仪序列号:	1803021
检测类型	检测仪
程序详细信息
板类型	96 WELL PLATE
完成后弹出板
振板	线性: 0:01 (MM:SS)
	频率: 567 cpm (3 mm)
检测	吸收光 终点
	全板
	波长: 450
	检测速度: 正常, 延迟: 100 msec, 测量值/数据点: 8
结果
实际温度:	29.1
		1	2	3	4	5	6	7	8	9	10	11	12
	A	1.264	1.275	0.282	0.303	0.111	0.102	0.305	0.294	0.188	0.205	0.05	0.051	450
	B	0.645	0.684	0.264	0.246	0.117	0.104	0.334	0.354	0.145	0.141	0.049	0.047	450
	C	0.299	0.338	0.275	0.267	0.203	0.187	0.237	0.262	0.35	0.341	0.047	0.05	450
	D	0.16	0.159	0.279	0.264	0.206	0.208	0.257	0.247	0.178	0.181	0.052	0.048	450
	E	0.102	0.147	0.411	0.321	0.149	0.145	0.179	0.193	0.245	0.238	0.047	0.051	450
	F	0.075	0.093	0.349	0.311	0.138	0.119	0.147	0.14	0.188	0.18	0.047	0.09	450
	G	0.076	0.08	0.293	0.28	0.128	0.135	0.139	0.094	0.134	0.135	0.046	0.049	450
	H	0.072	0.075	0.286	0.244	0.26	0.235	0.133	0.139	0.312	0.372	0.046	0.047	450
		1.264	1.275	1.2695	5.8
		0.645	0.684	0.6645	2.9
		0.299	0.338	0.3185	1.45
		0.16	0.159	0.1595	0.725
		0.102	0.147	0.1245	0.36
		0.075	0.093	0.084	0.18
		0.076	0.08	0.078	0.09
		0.072	0.075	0.0735	0
	C	0.282	0.303	0.2925	1.18192			M	0.111	0.102	0.1065	0.299411
		0.264	0.246	0.255	1.004	0.989154			0.117	0.104	0.1105	0.318389	0.299411
		0.275	0.267	0.271	1.07991	1.004			0.203	0.187	0.195	0.719317	0.318389
		0.279	0.264	0.2715	1.08229	1.07991			0.138	0.119	0.1285	0.403794	0.491571
		0.411	0.321	0.366	1.53066	0.976463			0.128	0.135	0.1315	0.418028	0.403794
		0.286	0.244	0.265	1.05145	1.05145			0.26	0.235	0.2475	0.968413	0.418028
						1.02019							0.386239
	S	0.305	0.294	0.2995	1.21514			X	0.188	0.205	0.1965	0.726434
		0.334	0.354	0.344	1.42628	1.21514			0.145	0.141	0.143	0.472592	0.726434
		0.237	0.262	0.2495	0.977903	1.42628			0.178	0.181	0.1795	0.645774	1.43339
		0.257	0.247	0.252	0.989764	0.977903			0.188	0.18	0.184	0.667125	0.939945
		0.179	0.193	0.186	0.676614	0.989764			0.134	0.135	0.1345	0.432262	0.667125
		0.147	0.14	0.1435	0.474964	0.676614			0.312	0.372	0.342	1.41679	1.41679
						1.05714							1.03674
单位：ng/mL
