# Supplementary material for: Xiaoyaosan Exerts Antidepressant-Like Effect by Regulating Autophagy Involves the Expression of GLUT4 in the Mice Hypothalamic Neurons
Source: Front Pharmacol. 2022 Jun 16;13:873646. doi: 10.3389/fphar.2022.873646 (PMC9243304; doi:10.3389/fphar.2022.873646)
Supplement: Supplementary file 5 [file DataSheet1.ZIP › Behavioral test results/OFT of part 1 experiment.xlsx]

## Sheet: Analysis
		Distance moved	Velocity	In zone	In zone	In zone	In zone	In zone	In zone	In zone	In zone	In zone 2	In zone 2
		center-point	center-point	Arena / center-point	Arena / center-point	Arena / center-point	Arena / center-point	中央区 / center-point	中央区 / center-point	中央区 / center-point	中央区 / center-point	Arena / center-point	Arena / center-point
		Total	Mean	Mean	Frequency	Cumulative Duration	Latency to First	Mean	Frequency	Cumulative Duration	Latency to First	Mean	Frequency
		cm	cm/s	s		s	s	s		s	s	s
C A37	Arena 1	555.859	1.85286	300.04	1	300.04	0	1.52	5	7.6	49.04	300.04	1
A38	Arena 2	422.541	1.40847	300.04	1	300.04	0	1.88	2	3.76	261.24	300.04	1
A35	Arena 3	980.521	3.2684	300.04	1	300.04	0	3.30286	21	69.36	23.24	300.04	1
A47	Arena 4	923.178	3.07726	300.04	1	300.04	0	2.51765	17	42.8	50.56	300.04	1
A36	Arena 1	830.065	2.76688	300.04	1	300.04	0	1.8	6	10.8	21.32	300.04	1
A25	Arena 2	1085.61	3.62354	149.9	2	299.8	0	1.72727	11	19	41.68	149.9	2
A39	Arena 3	488.145	1.62715	300.04	1	300.04	0	2.05333	3	6.16	175.48	300.04	1
A40	Arena 4	741.302	2.47101	300.04	1	300.04	0	1.05143	7	7.36	64.08	300.04	1
A94	Arena 1	335.635	1.11878	300.04	1	300.04	0	3.82	2	7.64	191.48	300.04	1
A33	Arena 2	1054.7	3.51567	300.04	1	300.04	0	2.12533	15	31.88	3.52	300.04	1
A84	Arena 3	836.695	2.78898	300.04	1	300.04	0	1.70133	15	25.52	8	300.04	1
A46	Arena 4	626.918	2.08973	300.04	1	300.04	0	1.74	4	6.96	118.56	300.04	1
M A24	Arena 1	66.0418	0.220139	300.04	1	300.04	0	-	0	0	-	300.04	1
A57	Arena 2	835.784	2.78818	300.04	1	300.04	0	1.19333	6	7.16	11.32	300.04	1
A32	Arena 3	849.382	2.83127	300.04	1	300.04	0	0.513333	6	3.08	125.64	300.04	1
A56	Arena 4	396.217	1.32072	300.04	1	300.04	0	2.66	2	5.32	252.88	300.04	1
A18	Arena 1	457.158	1.52386	300.04	1	300.04	0	2.05333	3	6.16	158	300.04	1
A78	Arena 2	362.699	1.209	300.04	1	300.04	0	-	0	0	-	300.04	1
A28	Arena 3	765.202	2.55067	300.04	1	300.04	0	1.41714	7	9.92	2.32	300.04	1
A31	Arena 4	767.519	2.5584	300.04	1	300.04	0	0.608	5	3.04	1.6	300.04	1
A29	Arena 1	993.549	3.31183	300.04	1	300.04	0	1.73714	7	12.16	65.96	300.04	1
A30	Arena 2	128.842	0.429474	300.04	1	300.04	0	4.16	1	4.16	181.44	300.04	1
A2	Arena 3	265.919	0.886396	300.04	1	300.04	0	2.2	1	2.2	284.8	300.04	1
A55	Arena 4	401.402	1.33801	300.04	1	300.04	0	3.84	2	7.68	0	300.04	1
X A90	Arena 1	1521.87	5.0729	300.04	1	300.04	0	1.81684	19	34.52	1.64	300.04	1
A83	Arena 2	1291.77	4.30589	300.04	1	300.04	0	1.68571	14	23.6	26.76	300.04	1
A79	Arena 3	667.599	2.22533	300.04	1	300.04	0	1.13333	6	6.8	14.28	300.04	1
A63	Arena 4	310.058	1.03353	300.04	1	300.04	0	1.18	2	2.36	283.36	300.04	1
A70	Arena 1	1167.63	3.8921	300.04	1	300.04	0	4.04	3	12.12	127.04	300.04	1
A49	Arena 2	1990.3	6.63435	300.04	1	300.04	0	1.05692	26	27.48	5.72	300.04	1
A85	Arena 3	699.148	2.33205	150	2	300	0	1.61333	6	9.68	42.4	150	2
A69	Arena 4	579.09	1.9303	300.04	1	300.04	0	3.16	3	9.48	27.04	300.04	1
A73	Arena 1	430.769	1.4359	300.04	1	300.04	0	3.76	1	3.76	66.04	300.04	1
A74	Arena 2	728.083	2.42953	300.04	1	300.04	0	2.3	4	9.2	92.16	300.04	1
A80	Arena 3	1016.98	3.38995	300.04	1	300.04	0	1.25714	14	17.6	5.52	300.04	1
A65	Arena 4	337.223	1.12408	300.04	1	300.04	0	2.36	1	2.36	213.24	300.04	1
F A13	Arena 1	1579.01	5.26337	300.04	1	300.04	0	1.475	16	23.6	0	300.04	1
A12	Arena 2	560.571	1.86857	300.04	1	300.04	0	0.893333	6	5.36	0.48	300.04	1
A92	Arena 3	787.545	2.62515	300.04	1	300.04	0	1.84	2	3.68	33.36	300.04	1
A95	Arena 4	342.884	1.14295	300.04	1	300.04	0	0.96	1	0.96	177.12	300.04	1
A6	Arena 1	1082.53	3.60844	300.04	1	300.04	0	0.945	8	7.56	9.84	300.04	1
A4	Arena 2	645.739	2.15246	300.04	1	300.04	0	1.36	3	4.08	5.24	300.04	1
A15	Arena 3	820.39	2.73463	300.04	1	300.04	0	0.86	4	3.44	22.32	300.04	1
A14	Arena 4	1223.7	4.07899	300.04	1	300.04	0	1.4	10	14	16.32	300.04	1
A16	Arena 1	852.533	2.84178	300.04	1	300.04	0	1.25333	6	7.52	4.24	300.04	1
A17	Arena 2	1211.22	4.03741	300.04	1	300.04	0	2.06571	14	28.92	6.4	300.04	1
A17	Arena 3	1279.88	4.26627	300.04	1	300.04	0	1.85846	13	24.16	60.64	300.04	1
A81	Arena 4	904.269	3.01423	300.04	1	300.04	0	1.68	2	3.36	29.6	300.04	1
