# Supplementary material for: Xiaoyaosan Exerts Antidepressant-Like Effect by Regulating Autophagy Involves the Expression of GLUT4 in the Mice Hypothalamic Neurons
Source: Front Pharmacol. 2022 Jun 16;13:873646. doi: 10.3389/fphar.2022.873646 (PMC9243304; doi:10.3389/fphar.2022.873646)
Supplement: Supplementary file 5 [file DataSheet1.ZIP › Behavioral test results/OFT of part 2 experiment.xlsx]

## Sheet: Sheet1
Total distance travelled	Control	Sham	3-MA	3-MA+XYS		Time spent in open area	Control	Sham	3-MA	3-MA+XYS
	1002.69	1170.36	909.956	314.876			19.92	22.44	4.72	8.08
	1475.45		1053.9	979.142			14.44	11.68	7.12	6.72
	1433.21	1465.85	1170.97	1314.52			11.04	13.2	3.48	7.84
	827.033	1549.37	1335.64	2335.66			67.68	9.92	9.28	9.24
	1195.57	1423.9	1079.41	1666.22			24.8	9.84	10.32	6.88
	1248.82	1494.46	702.79	1014.35			41.64	15.04	7.2	10.24
	1760.88	1592.83	1282.76	1301.63			21.4	18.44	7.56	26.6
	2002.87	1559.61	865.82	1889.61			23.6	14.88	3.72	12.12
	1730.45	1580.13	1062.43	1064.56			5.68	29.96	8.56	7.6
	1785.47	1573.27	969.988	1431.6			39.32	13.52	6.68	8.08
	1859.94	1194.32	1012.76	1768.79			21.32	9.36	6.88	6.84
	1695.88	1339.1	1154.11	2033.96			18.36	8.68	8.04	20.4
	1319.59	1478.39	885.296	1047.01			8.88	9.36	12.6	8.84
	1628.81	1485.12	1032.58	1215.16			30.28	32.24	2.6	22.24
	1253.94	1546.85	1019.22	1282.08			19.2	11.96	4.6	32.12
