# Supplementary material for: Xiaoyaosan Exerts Antidepressant-Like Effect by Regulating Autophagy Involves the Expression of GLUT4 in the Mice Hypothalamic Neurons
Source: Front Pharmacol. 2022 Jun 16;13:873646. doi: 10.3389/fphar.2022.873646 (PMC9243304; doi:10.3389/fphar.2022.873646)
Supplement: Supplementary file 5 [file DataSheet1.ZIP › Behavioral test results/SPT of part 1 experiment.xlsx]

## Sheet: Sheet1
			Sucrose water		Bottle		Distilled water
	Control	Total	remainder	sucrose water intake		Total	remainder	distilled water intake		sucrose consumption
	A36	70.07	69.06	1.01	21	68.39	68.33	0.06		0.943925
	A32	69.69	68.8	0.89		69.37	69.35	0.02		0.978022
	A44	69.16	68.75	0.41	37	69.2	69.09	0.11		0.788462
	A89	68.93	68.2	0.73	38	69.34	69.24	0.1		0.879518
	A84	68.66	67.88	0.78	33	69.88	69.77	0.11		0.876404
	A25	70.75	70.32	0.43	26	64.37	64.19	0.18		0.704918
	A35	70.1	68.47	1.63	27	69.69	69.63	0.06		0.964497
	A40	69.68	69.23	0.45	28	65.87	65.71	0.16		0.737705
	A37	70.52	69.77	0.75	29	68.89	68.78	0.11		0.872093
	A46	69.64	69.32	0.32	30	70.22	70.13	0.09		0.780488
	A34	68.23	67.55	0.68	31	70.66	70.57	0.09		0.883117
	A78	69.06	68.6	0.46		68.33	68.33	0		1
	CUMS
	A55	66.59	66.53	0.06	39	67.37	67.26	0.11		0.352941
	A18	68.29	68.28	0.01	40	68.85	68.67	0.18		0.0526316
	A31	69.77	69.08	0.69		68.78	68.63	0.15		0.821429
	A33	69.14	68.76	0.38	32	68.32	68.1	0.22		0.633333
	A56	68.4	68	0.4		69.7	69.62	0.08		0.833333
	A57	69.05	68.98	0.07		67.84	67.81	0.03		0.7
	A50	68.33	68.19	0.14		66.77	66.65	0.12		0.538462
	A22	68.47	67.91	0.56		69.63	69.54	0.09		0.861538
	A2	70.32	70.31	0.01		64.19	64.17	0.02		0.333333
	A28	67.55	66.84	0.71		70.57	70.23	0.34		0.67619
	A29	68.76	67.9	0.86		68.1	67.98	0.12		0.877551
	A23	67.88	67.51	0.37		69.77	69.73	0.04		0.902439
	XYS
	A80	67.91	67.47	0.44		69.54	69.27	0.27		0.619718
	A69	69.6	69.26	0.34		69.76	69.73	0.03		0.918919
	A49	68.19	67.49	0.7		66.65	66.65	0		1
	A90	68.75	68.13	0.62		69.09	69.09	0		1
	A63	68.2	67.86	0.34		69.24	69.21	0.03		0.918919
	A70	66.53	65.69	0.84		67.26	67.18	0.08		0.913043
	A73	68.6	67.78	0.82		68.33	68.28	0.05		0.942529
	A83	68	67.31	0.69		69.62	69.59	0.03		0.958333
	A65	68.98	68.13	0.85		67.81	67.76	0.05		0.944444
	A79	68.8	67.78	1.02		69.35	69.28	0.07		0.93578
	A81	68.2	67.52	0.68		68.61	68.48	0.13		0.839506
	A74	70.31	69.49	0.82		64.17	64.14	0.03		0.964706
	Flex
	A92	69.01	68.53	0.48		65.69	65.57	0.12		0.8
	A95	69.08	68.43	0.65		68.63	68.56	0.07		0.902778
	A17	68.6	67.94	0.66		67.59	67.52	0.07		0.90411
	A13	66.84	66.63	0.21		70.23	70.19	0.04		0.84
	A4	67.9	67.54	0.36		67.98	67.93	0.05		0.878049
	A12	67.51	66.8	0.71		69.73	69.66	0.07		0.910256
	A3	68.9	68.68	0.22		68.56	68.53	0.03		0.88
	A14	69.26	68.54	0.72		69.73	69.63	0.1		0.878049
	A16	67.49	66.73	0.76		66.65	66.61	0.04		0.95
	A19	68.13	67.8	0.33		69.09	69.07	0.02		0.942857
	A11	67.86	66.9	0.96		69.21	69.17	0.04		0.96
	A15	68.28	68	0.28		67.9	67.82	0.08		0.777778
