# Supplementary material for: Xiaoyaosan Exerts Antidepressant-Like Effect by Regulating Autophagy Involves the Expression of GLUT4 in the Mice Hypothalamic Neurons
Source: Front Pharmacol. 2022 Jun 16;13:873646. doi: 10.3389/fphar.2022.873646 (PMC9243304; doi:10.3389/fphar.2022.873646)
Supplement: Supplementary file 5 [file DataSheet1.ZIP › Behavioral test results/SPT of part 2 experiment.xlsx]

## Sheet: Sheet1
			Sucrose water				Distilled water
	Control	Total	remainder	sucrose water intake		Total	remainder	distilled water intake		sucrose consumption
		195	192.3	2.7		192.6	191.7	0.9		0.75
		206.1	203.4	2.7		198.9	198.2	0.7		0.794118
		211.5	209.3	2.2		202.8	202.4	0.4		0.846154
		203.6	201.2	2.4		202.8	202.1	0.7		0.774194
		204.8	202.4	2.4		207.9	207.3	0.6		0.8
		207.6	204.1	3.5		201.2	200.2	1		0.777778
		205.5	202.6	2.9		200.3	199.8	0.5		0.852941
		207.4	202.9	4.5		200.6	200	0.6		0.882353
		209.7	206.7	3		206.8	206.2	0.6		0.833333
		211.9	207.1	4.8		191.5	190.2	1.3		0.786885
		208.9	206.7	2.2		194.7	194.4	0.3		0.88
		207.8	204.4	3.4		204.5	204	0.5		0.871795
		213.5	211.2	2.3		206.2	205.7	0.5		0.821429
		201.1	199	2.1		208.8	208.5	0.3		0.875
		202.3	199.7	2.6		203.7	202.6	1.1		0.702703
	Sham	205.3	202.6	2.7		198	197.4	0.6		0.818182
		210.6	208.6	2		205.2	204.7	0.5		0.8
		207.2	205.1	2.1		206.5	206.2	0.3		0.875
		207.9	205.6	2.3		210.3	209.7	0.6		0.793103
		210	207.3	2.7		208.4	207.5	0.9		0.75
		203.1	200.6	2.5		204.9	203.9	1		0.714286
		203.1	200.7	2.4		181.1	180.6	0.5		0.827586
		206.9	205.1	1.8		203.7	203.1	0.6		0.75
		206.8	204.6	2.2		206.5	205.8	0.7		0.758621
		210.6	208.6	2		211.8	211.4	0.4		0.833333
		211.7	209.8	1.9		207.3	206.4	0.9		0.678571
		205.3	202.9	2.4		195.3	194.5	0.8		0.75
		208.3	206.4	1.9		211	210.2	0.8		0.703704
		207.5	205.2	2.3		206	205.3	0.7		0.766667
		207.2	205.2	2		202.7	202.2	0.5		0.8
	3-MA	204.1	202.4	1.7		200.2	199.4	0.8		0.68
		202.6	201.6	1		199.8	199.1	0.7		0.588235
		202.9	201.6	1.3		200	198.7	1.3		0.5
		202.1	199.9	2.2		201.4	200.4	1		0.6875
		207.1	206.7	0.4		229.1	228	1.1		0.266667
		206.7	205.4	1.3		194.4	193.6	0.8		0.619048
		209.3	208.2	1.1		202.4	200.4	2		0.354839
		192.3	190.9	1.4		191.7	190.8	0.9		0.608696
		199	198	1		208.5	207.2	1.3		0.434783
		207	206	1		201.9	201.3	0.6		0.625
		202.4	201.5	0.9		207.3	206	1.3		0.409091
		194.2	192.4	1.8		203.9	202.8	1.1		0.62069
		199.7	198.8	0.9		202.6	200.4	2.2		0.290323
		202.6	201.3	1.3		197.4	196.5	0.9		0.590909
		208.6	207.1	1.5		204.7	203.7	1		0.6
	3-MA+XYS	205.1	203.5	1.6		206.2	205.3	0.9		0.64
		205.6	203.8	1.8		209.7	209.5	0.2		0.9
		207.3	205.9	1.4		207.5	207.2	0.3		0.823529
		200.6	199.3	1.3		203.9	203.4	0.5		0.722222
		201.5	200.2	1.3		200	199.8	0.2		0.866667
		208.4	207.6	0.8		210.5	210	0.5		0.615385
		208.6	206.8	1.8		211.4	210.8	0.6		0.75
		200.4	199	1.4		205.1	204.4	0.7		0.666667
		205.3	203.2	2.1		208	207.7	0.3		0.875
		209.8	208.2	1.6		206.4	205.7	0.7		0.695652
		206	205.1	0.9		200.6	200.4	0.2		0.818182
		206.4	204.9	1.5		210.2	209.6	0.6		0.714286
		205.2	204	1.2		205.3	204.7	0.6		0.666667
		210.4	208.1	2.3		204.3	203	1.3		0.638889
		209.7	208.3	1.4		213.4	212.7	0.7		0.666667
