# Supplementary material for: Xiaoyaosan Exerts Antidepressant-Like Effect by Regulating Autophagy Involves the Expression of GLUT4 in the Mice Hypothalamic Neurons
Source: Front Pharmacol. 2022 Jun 16;13:873646. doi: 10.3389/fphar.2022.873646 (PMC9243304; doi:10.3389/fphar.2022.873646)
Supplement: Supplementary file 5 [file DataSheet1.ZIP › Behavioral test results/TST of part 1 experiment.xlsx]

## Sheet: Analysis
		Distance moved	Velocity	Activity state	Activity state	Activity state	Activity state	Activity state	Activity state
		center-point	center-point	Highly active	Highly active	Moderately active	Moderately active	Inactive	Inactive
		Total	Mean	Frequency	Cumulative Duration	Frequency	Cumulative Duration	Frequency	Cumulative Duration
		cm	cm/s		s		s		s
Control	Arena 1	444.076	1.48025	29	68.44	52	167.12	24	63.8
	Arena 2	350.982	1.16994	19	53.02	24	101.36	7	145.52
	Arena 3	375.888	1.25296	23	38	50	94.4	24	167.24
	Arena 1	497.155	1.65718	23	121.94	38	65.04	13	112.96
	Arena 2	374.9	1.24967	13	70.92	40	78.2	25	150.32
	Arena 3	532.425	1.77475	17	216.04	31	37.08	14	46.72
	Arena 1	492.567	1.6634	17	110.2	23	43.8	9	145.88
	Arena 2	618.501	2.06167	27	125.76	45	88.44	20	85.04
	Arena 3	600.357	2.00119	19	130.04	28	44.72	10	125.16
	Arena 1	500.697	1.67033	24	86.44	45	134.8	16	78.04
	Arena 2	380.112	1.26704	13	57.44	41	78.72	29	163.2
	Arena 3	498.642	21.7179	17	206.52	23	46.48	9	46.68
CUMS	Arena 1	200.081	0.666936	14	31	29	70.98	16	197.12
	Arena 2	431.385	1.43795	13	60.96	30	55.92	15	182.64
	Arena 3	351.673	1.17569	4	4.6	24	51.8	18	243.08
	Arena 1	1164.14	4.46715	12	81.8	34	130.2	23	87.4
	Arena 2	179.681	0.599337	4	4.48	11	44.44	8	251.08
	Arena 3	318.334	1.06111	9	25.12	28	90.52	17	184.2
	Arena 1	238.561	0.795204	1	0.32	18	58.48	17	241.24
	Arena 2	449.937	1.5034	22	87.8	44	76.96	26	134.88
	Arena 3	476.487	1.58829	23	113.24	38	82.2	13	104.52
	Arena 1	469.944	1.56773	15	41.6	23	82.44	8	175.68
	Arena 2	549.304	1.83346	16	106.3	37	59.72	21	133.92
	Arena 3	210.702	0.702339	10	48.44	18	25.16	9	225.44
XYS	Arena 1	669.064	2.23349	15	146.72	26	66.2	11	86.92
	Arena 2	677.973	2.26202	20	65.68	37	76.28	15	157.88
	Arena 3	299.246	0.997487	14	80.2	21	56.04	8	163.76
	Arena 1	331.363	1.10454	29	37.32	59	92.32	27	169.52
	Arena 2	533.207	1.80626	25	74.72	47	89.04	27	135.68
	Arena 3	629.736	2.09912	9	229.48	14	30.36	5	40.04
	Arena 1	679.871	2.31406	24	85.6	40	67	16	147.2
	Arena 2	485.128	1.61839	17	81	26	68.68	9	150.12
	Arena 3	470.976	10.3375	19	50.44	45	157.32	24	91.48
	Arena 1	403.488	1.34496	13	66.68	28	71.16	16	162.04
	Arena 2	377.976	1.25992	22	64.6	37	67.8	19	167.28
	Arena 3	501.36	1.6712	7	29.84	43	99.96	35	169.76
Flex	Arena 1	494.39	1.64797	28	76	41	139.76	12	83.64
	Arena 2	667.84	2.22702	14	115.08	26	45.28	14	139.44
	Arena 3	554.857	1.84952	22	79.92	35	73.04	14	146.8
	Arena 1	382.901	1.27634	23	108.2	30	46.96	10	144.64
	Arena 2	449.199	1.49733	35	83.64	44	75.84	11	140.32
	Arena 3	614.931	2.0638	33	145.24	43	135.36	10	19.12
	Arena 1	549.304	1.83346	16	93.5	37	59.72	21	146.68
	Arena 2	462.144	1.54048	21	99.76	29	57.32	9	142.84
	Arena 3	617.05	2.06013	16	141.84	59	68.48	40	89.16
	Arena 1	598.194	1.99878	14	101.92	27	51.16	14	146.68
	Arena 2	773.464	2.60566	19	155	28	46.56	10	98.24
	Arena 3	406.76	1.35587	22	91.68	42	99.32	22	108.36
