# Supplementary material for: Xiaoyaosan Exerts Antidepressant-Like Effect by Regulating Autophagy Involves the Expression of GLUT4 in the Mice Hypothalamic Neurons
Source: Front Pharmacol. 2022 Jun 16;13:873646. doi: 10.3389/fphar.2022.873646 (PMC9243304; doi:10.3389/fphar.2022.873646)
Supplement: Supplementary file 5 [file DataSheet1.ZIP › Behavioral test results/TST of part 2 experiment.xlsx]

## Sheet: Analysis
		Distance moved	Velocity	Mobility state	Mobility state	Mobility state	Mobility state	Mobility state	Mobility state
		center-point	center-point	Highly mobile	Highly mobile	Mobile	Mobile	Immobile	Immobile
		Total	Mean	Frequency	Cumulative Duration	Frequency	Cumulative Duration	Frequency	Cumulative Duration
Control		cm	cm/s		s		s		s
Trial 1	Arena 1	717.096	2.39032	291	25.08	767	116.68	480	158.24
Trial 1	Arena 2	603.363	3.2692	283	118.76	637	125.84	365	54.4
Trial 1	Arena 3	1103.98	3.67995	417	53.64	876	162.32	465	83.88
Trial 2	Arena 1	1134.03	3.81058	282	52.16	793	84.8	539	162.52
Trial 2	Arena 2	795.061	2.65126	360	33.24	956	100.2	657	166.56
Trial 2	Arena 3	893.561	3.00337	253	36.6	828	97.08	596	165.44
Trial 3	Arena 1	1009.72	3.36572	528	38.4	1039	176.8	520	84.8
Trial 3	Arena 2	1559.86	5.19955	773	104.52	1219	130	462	65.48
Trial 3	Arena 3	992.049	3.30683	742	66.28	1146	169.92	415	63.8
Trial 4	Arena 1	1043.97	3.47991	879	64.76	1375	184.48	514	50.76
Trial 4	Arena 2	710.937	2.36979	222	14.6	753	134.04	535	151.36
Trial 4	Arena 3	966.339	3.22113	651	58.04	1075	164.32	447	77.64
Trial 5	Arena 1	308.662	2.92072	130	203.01	272	32.92	194	64
Trial 5	Arena 2	508.883	2.75728	107	123.22	598	86.4	493	90.28
Trial 5	Arena 3	375.185	3.5502	185	150.82	346	112.56	205	36.52
Sham
Trial 15	Arena 1	657.799	2.19266	211	13.6	896	131.64	693	154.76
Trial 9	Arena 2	748.718	2.49573	163	12.44	672	119.52	514	168.04
Trial 9	Arena 3	839.333	2.79778	255	17.28	936	160.24	689	122.48
Trial 10	Arena 1	840.608	2.80203	370	24.2	1001	175.6	641	100.2
Trial 10	Arena 2	786.546	2.62182	543	42.28	1040	161.72	506	96
Trial 10	Arena 3	758.784	2.52928	229	16.12	990	161.88	771	122
Trial 12	Arena 1	990.962	3.30321	399	26	1036	180.44	651	93.56
Trial 12	Arena 2	778.937	2.59646	260	14.44	880	162.12	629	123.44
Trial 12	Arena 3	697.719	2.32573	116	7.48	741	124.2	629	168.32
Trial 13	Arena 1	813.709	2.71236	344	20.16	1048	155.8	716	124.04
Trial 13	Arena 2	670.794	2.23598	172	11.04	833	150.16	660	138.8
Trial 13	Arena 3	778.082	2.59361	467	31.28	1245	198.64	794	70.08
Trial 14	Arena 1	1504.3	5.01701	337	30.68	1013	171.4	702	97.92
Trial 14	Arena 2	977.595	3.25865	753	44.52	1293	211.44	562	44.04
Trial 14	Arena 3	869.679	2.89893	633	49.44	1240	179.48	622	71.08
3-MA
Trial 20	Arena 1	707.486	2.35829	196	12.36	774	119.68	590	167.96
Trial 21	Arena 2	761.833	2.53944	208	14.32	851	145.08	652	140.6
Trial 21	Arena 3	674.218	2.24739	327	22.24	838	115.24	516	162.52
Trial 22	Arena 1	1123.69	3.74562	322	27.04	933	135.64	628	137.32
Trial 22	Arena 2	781.253	2.60418	578	43.76	1038	126.68	472	129.56
Trial 22	Arena 3	449.048	1.49683	95	5.4	465	68.72	373	225.88
Trial 23	Arena 1	923.623	3.07874	242	19.32	785	139.6	545	141.08
Trial 23	Arena 2	762.697	2.54232	147	7.6	801	152	658	140.4
Trial 23	Arena 3	680.124	2.26708	303	24.4	758	114.84	461	160.76
Trial 24	Arena 1	604.005	2.01335	155	10.4	607	100.56	455	189.04
Trial 24	Arena 2	820.237	2.73412	378	34.4	1061	141.08	711	124.52
Trial 24	Arena 3	961.388	3.20463	375	34.04	1001	141.92	631	124.04
Trial 25	Arena 1	732.295	2.44098	299	29.56	926	118.76	634	151.68
Trial 25	Arena 2	862.672	2.87557	249	22.64	814	132.92	570	144.44
Trial 25	Arena 3	680.484	2.26828	350	20.6	878	148.52	539	130.88
XYS
Trial 29	Arena 1	760.638	2.53546	179	12.52	888	134.12	714	153.36
Trial 29	Arena 2	690.831	2.30277	58	2.84	1136	192.88	1087	104.28
Trial 29	Arena 3	830.548	2.76849	611	36.24	1303	187.96	723	75.8
Trial 30	Arena 1	1474.44	4.91479	371	56.4	735	114.04	374	129.56
Trial 30	Arena 2	975.505	3.25168	251	18.36	924	199.72	679	81.92
Trial 30	Arena 3	860.846	2.87102	252	18.84	853	132.12	618	149.04
Trial 31	Arena 1	730.253	2.43418	170	11.2	796	128.92	631	159.88
Trial 31	Arena 2	673.966	2.24655	231	16.08	928	144.92	699	139
Trial 31	Arena 3	820.918	2.73639	190	11.6	962	181.96	775	106.44
Trial 32	Arena 1	1111.93	3.70644	900	61.52	1196	217.44	298	21.04
Trial 32	Arena 2	1275.94	4.25315	513	44.48	1034	195.76	527	59.76
Trial 32	Arena 3	685.139	2.2838	233	16.52	874	119.56	651	163.92
Trial 33	Arena 1	791.827	2.63942	329	19.52	912	154	596	126.48
Trial 33	Arena 2	746.195	2.48732	279	19.48	766	125.84	494	154.68
Trial 33	Arena 3	1550.52	5.16839	484	52.28	992	204.84	520	42.88
