# Supplementary material for: Xiaoyaosan Exerts Antidepressant-Like Effect by Regulating Autophagy Involves the Expression of GLUT4 in the Mice Hypothalamic Neurons
Source: Front Pharmacol. 2022 Jun 16;13:873646. doi: 10.3389/fphar.2022.873646 (PMC9243304; doi:10.3389/fphar.2022.873646)
Supplement: Supplementary file 6 [file DataSheet2.ZIP]

Archive with 98 entries (88 files):
- immunofluorescence of GLUT4/part 1 experiment/
- immunofluorescence of GLUT4/part 1 experiment/Control/
- immunofluorescence of GLUT4/part 1 experiment/Control/C.jpg
- immunofluorescence of GLUT4/part 1 experiment/Control/C-1.jpg
- immunofluorescence of GLUT4/part 1 experiment/Control/C-2.jpg
- immunofluorescence of GLUT4/part 1 experiment/Control/C-3.jpg
- immunofluorescence of GLUT4/part 1 experiment/CUMS/
- immunofluorescence of GLUT4/part 1 experiment/CUMS/M.jpg
- immunofluorescence of GLUT4/part 1 experiment/CUMS/M-1.jpg
- immunofluorescence of GLUT4/part 1 experiment/CUMS/M-2.jpg
- immunofluorescence of GLUT4/part 1 experiment/CUMS/M-3.jpg
- immunofluorescence of GLUT4/part 1 experiment/Flex/
- immunofluorescence of GLUT4/part 1 experiment/Flex/F.jpg
- immunofluorescence of GLUT4/part 1 experiment/Flex/F-1.jpg
- immunofluorescence of GLUT4/part 1 experiment/Flex/F-2.jpg
- immunofluorescence of GLUT4/part 1 experiment/Flex/F-3.jpg
- immunofluorescence of GLUT4/part 1 experiment/XYS/
- immunofluorescence of GLUT4/part 1 experiment/XYS/X.jpg
- immunofluorescence of GLUT4/part 1 experiment/XYS/X-1.jpg
- immunofluorescence of GLUT4/part 1 experiment/XYS/X-2.jpg
- immunofluorescence of GLUT4/part 1 experiment/XYS/X-3.jpg
- immunofluorescence of GLUT4/part 1 experiment/XYS/═╝╧±_01.jpg
- immunofluorescence of GLUT4/part 1 experiment/XYS/═╝╧±_02.jpg
- immunofluorescence of GLUT4/part 1 experiment/XYS/═╝╧±_03.jpg
- immunofluorescence of GLUT4/part 1 experiment/XYS/═╝╧±_04.jpg
- immunofluorescence of GLUT4/part 1 experiment/XYS/═╝╧±_05.jpg
- immunofluorescence of GLUT4/part 1 experiment/XYS/═╝╧±_06.jpg
- immunofluorescence of GLUT4/part 1 experiment/XYS/═╝╧±_3756.jpg
- immunofluorescence of GLUT4/part 1 experiment/XYS/═╝╧±_3757.jpg
- immunofluorescence of GLUT4/part 1 experiment/XYS/═╝╧±_3758.jpg
- immunofluorescence of GLUT4/part 1 experiment/XYS/═╝╧±_3759.jpg
- immunofluorescence of GLUT4/part 1 experiment/XYS/═╝╧±_3760.jpg
- immunofluorescence of GLUT4/part 1 experiment/XYS/═╝╧±_3761.jpg
- immunofluorescence of GLUT4/part 1 experiment/XYS/═╝╧±_3762.jpg
- immunofluorescence of GLUT4/part 1 experiment/XYS/═╝╧±_3763.jpg
- immunofluorescence of GLUT4/part 1 experiment/XYS/═╝╧±_3765.jpg
- immunofluorescence of GLUT4/part 1 experiment/XYS/═╝╧±_3766.jpg
- immunofluorescence of GLUT4/part 1 experiment/XYS/═╝╧±_3767.jpg
- immunofluorescence of GLUT4/part 1 experiment/XYS/═╝╧±_3768.jpg
- immunofluorescence of GLUT4/part 2 experiment/
- immunofluorescence of GLUT4/part 2 experiment/3-MA/
- immunofluorescence of GLUT4/part 2 experiment/3-MA/1-1.jpg
- immunofluorescence of GLUT4/part 2 experiment/3-MA/1-2.jpg
- immunofluorescence of GLUT4/part 2 experiment/3-MA/2-1.jpg
- immunofluorescence of GLUT4/part 2 experiment/3-MA/2-2.jpg
- immunofluorescence of GLUT4/part 2 experiment/3-MA/3-1.jpg
- immunofluorescence of GLUT4/part 2 experiment/3-MA/3-2.jpg
- immunofluorescence of GLUT4/part 2 experiment/3-MA/4-1.jpg
- immunofluorescence of GLUT4/part 2 experiment/3-MA/4-2.jpg
- immunofluorescence of GLUT4/part 2 experiment/3-MA/6-1.jpg
- immunofluorescence of GLUT4/part 2 experiment/3-MA/6-2.jpg
- immunofluorescence of GLUT4/part 2 experiment/3-MA/M2 1.jpg
- immunofluorescence of GLUT4/part 2 experiment/3-MA/M2 2.jpg
- immunofluorescence of GLUT4/part 2 experiment/3-MA/M2 3.jpg
- immunofluorescence of GLUT4/part 2 experiment/3-MA/M2.jpg
- immunofluorescence of GLUT4/part 2 experiment/Control/
- immunofluorescence of GLUT4/part 2 experiment/Control/1-1.jpg
- immunofluorescence of GLUT4/part 2 experiment/Control/1-2.jpg
- immunofluorescence of GLUT4/part 2 experiment/Control/2-1.jpg
- immunofluorescence of GLUT4/part 2 experiment/Control/2-2.jpg
- immunofluorescence of GLUT4/part 2 experiment/Control/4-1.jpg
- immunofluorescence of GLUT4/part 2 experiment/Control/4-2.jpg
- immunofluorescence of GLUT4/part 2 experiment/Control/5-1.jpg
- immunofluorescence of GLUT4/part 2 experiment/Control/5-2.jpg
- immunofluorescence of GLUT4/part 2 experiment/Control/6-1.jpg
- immunofluorescence of GLUT4/part 2 experiment/Control/6-2.jpg
- immunofluorescence of GLUT4/part 2 experiment/Control/C2 1.jpg
- immunofluorescence of GLUT4/part 2 experiment/Control/C2 2.jpg
- immunofluorescence of GLUT4/part 2 experiment/Control/C2 3.jpg
- immunofluorescence of GLUT4/part 2 experiment/Control/C2.jpg
- immunofluorescence of GLUT4/part 2 experiment/Sham/
- immunofluorescence of GLUT4/part 2 experiment/Sham/S2 1.jpg
- immunofluorescence of GLUT4/part 2 experiment/Sham/S2 2.jpg
- immunofluorescence of GLUT4/part 2 experiment/Sham/S2 3.jpg
- immunofluorescence of GLUT4/part 2 experiment/Sham/S2.jpg
- immunofluorescence of GLUT4/part 2 experiment/Sham/═╝╧±_01.jpg
- immunofluorescence of GLUT4/part 2 experiment/Sham/═╝╧±_02.jpg
- immunofluorescence of GLUT4/part 2 experiment/Sham/═╝╧±_03.jpg
- immunofluorescence of GLUT4/part 2 experiment/Sham/═╝╧±_04.jpg
- immunofluorescence of GLUT4/part 2 experiment/Sham/═╝╧±_05.jpg
- immunofluorescence of GLUT4/part 2 experiment/Sham/═╝╧±_06.jpg
- immunofluorescence of GLUT4/part 2 experiment/XYS/
- immunofluorescence of GLUT4/part 2 experiment/XYS/1-1.jpg
- immunofluorescence of GLUT4/part 2 experiment/XYS/1-2.jpg
- immunofluorescence of GLUT4/part 2 experiment/XYS/2-1.jpg
- immunofluorescence of GLUT4/part 2 experiment/XYS/2-2.jpg
- immunofluorescence of GLUT4/part 2 experiment/XYS/3-1.jpg
- immunofluorescence of GLUT4/part 2 experiment/XYS/3-2.jpg
- immunofluorescence of GLUT4/part 2 experiment/XYS/4-1.jpg
- immunofluorescence of GLUT4/part 2 experiment/XYS/4-2.jpg
- immunofluorescence of GLUT4/part 2 experiment/XYS/5-1.jpg
- immunofluorescence of GLUT4/part 2 experiment/XYS/5-2.jpg
- immunofluorescence of GLUT4/part 2 experiment/XYS/6-1.jpg
- immunofluorescence of GLUT4/part 2 experiment/XYS/6-2.jpg
- immunofluorescence of GLUT4/part 2 experiment/XYS/X2 1.jpg
- immunofluorescence of GLUT4/part 2 experiment/XYS/X2 2.jpg
- immunofluorescence of GLUT4/part 2 experiment/XYS/X2 3.jpg
- immunofluorescence of GLUT4/part 2 experiment/XYS/X2.jpg
