# Supplementary material for: Xiaoyaosan Exerts Antidepressant-Like Effect by Regulating Autophagy Involves the Expression of GLUT4 in the Mice Hypothalamic Neurons
Source: Front Pharmacol. 2022 Jun 16;13:873646. doi: 10.3389/fphar.2022.873646 (PMC9243304; doi:10.3389/fphar.2022.873646)
Supplement: Supplementary file 7 [file Table1.XLSX]

## Sheet: Sheet1
	Control	CUMS	XYS	Flex			Control	Sham	3-MA	3-MA+XYS
19.11.23	26.5	23.9	26.3	25.4		20.09.06	25.3	23.8	23.1	23.6
	23.2	23.5	27.5	25.2			24.6	24.5	23.1	25.5
	25	24.5	25.1	27.2			22.1	24.7	25.4	24.2
	26.7	26.5	25.7	23.6			24.8	23.8	24.8	23.8
	25.8	26.8	25.6	25.8			24	24.2	24.8	25.2
	26.9	27.3	24.3	27.8			23.2	22.8	24.5	23.6
	25.1	26.8	25.1	26.3			23.7	24	24.6	24
	26	25.3	25.9	27.2			22.9	23.4	27	23.8
	25.1	27	23.8	25			23.8	24.4	24.6	24.9
	23	26.2	24.1	26.3			23.1	22	23.2	25.2
	26.1	27.1	26.4	25.3			24.5	24.3	22.1	24
	26.5	25.4	25.2	26			23.8	24.9	25.9	24.1
	27	25.3	23	26			24.9	23.1	24.1	23.2
	24.7	26.9	24	26.3			25	23.2	25.1	24.9
	26.2	25	25.1429	25.9571			26.8	20.4	24.8	25.1
	26.2	25.8333					24.8	25.2	23.9	23.5
	25.4						24	25.4	23.3	22.6
	24.3						24	23.7	23.5	23.1
	25.5389						24.9	26.4	24.3	23.2
								23.4	24.2	24.5
19.11.30	27.3	27.6	23.9	28.2				22.7	23.9	25.5
	25.9	22	29	26.7				25.5	21
	27.2	27.1	26.1	28.4				22.8	24.7
	28.1	28.3	27	25.3				24.9	25.6
	27.2	28	26.5	26.8
	29.2	28.9	25.9	29.3		20.09.13	25	24.1	23.7	24
	26.3	26	26	28.7			24.6	24.9	24.1	25.1
	28.2	27.5	27.1	29			22.9	24.3	26	23.1
	27.2	28.2	25.7	26.6			24.6	23.9	24.3	23.8
	25.7	27.2	25.2	28			24.3	24.2	24.7	24.6
	27.7	27.5	26.6	27.5			23.6	23.4	24.4	22.6
	29	26.1	28	27.6			24.5	24.8	24.6	23.7
	28.6	26.7	26	27.3			23.3	23.7	26.7	23.5
	24.3	27.6	26.4	27.8			24.2	25.1	25.5	25.7
	27.3	26	26.3857	27.6571			23.2	22.5	24.4	24.9
	25.8	26.98					25.4	24.7	22.4	24.7
	27.2						24.6	25.3	26.3	24.6
	24.5						25.3	23.8	23.2	23.3
	27.0389						25.2	23.2	25.4	24.3
							27.2	21.1	24.8	25.4
19.12.07	27.4	27.2	28.6	29			25.9	24.1	24.6	23.4
	27.3	27.6	29.3	27.7			25.5	25.8	23.3	23.9
	28.6	26.6	27.6	29			24.7	23.8	23.7	23.6
	28	30	27.5	27.3			25.1	26.2	23.7	22.9
	28.3	27.9	28.4	28.3				23.3	24.5	23.8
	29.8	29.3	27.5	29.2				22.7	23.8	25.4
	26.6	27.6	26	28.7				24.6	21
	28.3	29	28.4	30.2				22.9	25.3
	26.5	28.5	28.1	26.5				25.1	25.5
	27.4	27.9	26.4	27.4
	27.3	27.3	29.1	28.6
	29.6	27.4	27.5	27.4		20.09.20	25.3	24.5	24	24.1
	30.3	27	26.5	26.8			25.3	26.2	26.4	26.4
	27.3	29.5	26.9	28.7			24	25.2	26.7	23.8
	27.4	27.4	27.7	28.2			25.5	24.9	24.7	24.1
	28.2	28.0133					25	24.4	26	25.8
	29.1						24.4	23.6	26.2	23.4
	27.1						24.9	25.2	26.1	23.6
	28.0278						24.1	24.3	27.8	24
							24.8	26.2	26.1	25.6
19.12.14	28	26.8	27.3	27.5			24	22.7	25.6	25.8
	28.2	25.1	27.4	26.9			25.9	25.8	22.9	24.7
	29.7	26.1	27.1	27.9			25.4	25.7	27.2	24.9
	28.7	28.4	26	25.8			25.8	24.4	23.8	23.7
	29.9	27.6	26.1	27.4			25.9	23.5	26.4	24.9
	29.2	28.4	26.6	28.1			28	20.8	25.4	27
	28.5	26.6	26.2	28.2			26	25.5	25.2	24.2
	29	28.1	27.3	26.9			25.9	26.4	24.2	24.7
	27.8	26.9	26.3	25.6			25.3	24.1	24.6	24.2
	28.8	26.1	24.8	26.6			26.4	27.2	25.2	23.3
	27.8	25.8	27.5	27.3				24.2	26	25.9
	30.4	26.9	26.7	26.8				23.9	24.9	24.1
	31.1	27	26	26				26.3	21
	27.9	27.4	26.3	27.5				23.5	25.4
	27.4	27.4	26.5429	27.0357				25.2	26.7
	28.6	26.9733
	30.3					20.09.27	25.1	25.2	24.3	24
	27.1						25.3	26.1	27.5	27.3
	28.8						23.3	25.6	27	24.5
							25	24.5	25.3	25.7
19.12.27	28.7	28.4	29.7	29.6			25.3	25	27	26.3
	28.8	27.6	27.6	28.6			23.9	24	26.4	24.7
	28.9	27	28	30.6			25.3	25.5	26.6	24.1
	27	29.5	28.7	28			24.2	24.1	28.1	24.4
	30	31	28.6	29.8			25.2	25.9	26.7	26.3
	31	30.4	28.9	28.4			24.6	23	25.3	26.3
	30	29.7	27.8	30.5			25.8	26.7	23.3	25.1
	29.7	28.4	29.1	32			25	25.7	27.7	25
	29	27.8	26.5	28.7			25.9	25	25.4	23.7
	28.4	28.1	24.2	24.3			26.3	23.7	26.6	25.2
	28	28.1	29.1	28.9			28.5	21.1	25.8	26.9
	32.2	27.9	29.4	29			26.6	25.6	26.1	24.3
	31.2	27.7	26.9	24.2			26.1	26.8	25.2	25
	30	29.2	25.1	28.6			25	24.1	25.1	24.6
	29.1	28.8	27.8286	28.6571			26.5	27.1	25.6	23.1
	30.4	28.64						24.8	26	24.6
	31.1							24.1	25.7	26
	29.3							26.8	21.1
	29.6							24.1	25.4
								26	27
20.01.03	28.2	26.4	27.9	27.6
	29.9	25.4	26.5	27.4		20.10.05	26.5	25.5	25	24.8
	29.9	25.4	27.1	29.1			26.4	26.8	27.2	26.7
	27.9	27.1	26.1	26.4			24.3	25.8	27.7	24.6
	31.1	28.7	27.6	28			25.8	25.2	25.7	26.8
	31.3	28.3	26.7	27.5			26.3	25.8	27.2	27
	30.1	27.2	26.3	28.8			24.9	24.7	26.7	25.2
	28.6	27.6	27.2	29.5			26.8	27.3	27.8	23.6
	28.9	27	26	26			24.8	24.4	28.6	24.5
	28.5	27	24.2	26.8			25.5	26.3	27.6	26.2
	27	25.4	27.2	26.5			25.3	23.5	25.4	26.4
	30.9	26.8	27.3	27			26.7	26.5	24	25.3
	32.2	26.4	25.7	25.2			25.9	26.8	28	25.3
	29.5	28	25.7	26.9			26.2	25.9	25.2	23.7
	29.8	26.6	26.5357	27.3357			27.2	24.1	27.1	25.3
	30.5	26.8867					29.8	21.2	27.1	27.5
	30.3						27.9	26.2	27	24.6
	31.2						26.8	27.7	26.2	24.5
	29.7667						25.3	23.9	25.6	24.9
							27.2	27.3	26.3	23.6
20.01.10	27.1	22.3	28	28.9				25.2	26.7	25.8
	27.5	25.8	28.7	26.8				24.9	26	26.5
	28.2	20.3	27.8	26.4				27.5	20.9
	22	28.1	28	24.5				24.5	25.5
	30.2	28.6	30	27.7				27.3	27.5
	28.2	24.9	28.9	28.2
	27	29.5	27.6	29.9
	26.8	29.7	28.3	31.2
	27.5	27	27.1	27.2
	27	26.5	25.2	26.9
	26.7	25.5	28	28.2
	28.3	26.5	29.4	28.5
	29	26.9	27.1	27.6
	22.1	28.5	25.5	28.7
	28.3	26.6	27.8286	27.9071
	29	26.4467
	28.8
	28.8
	27.3611
